# Supplementary material for: Prevalence and risk factors of herpes zoster in patients with rheumatoid arthritis: a systematic review and meta-analysis
Source: Front Immunol. 2026 May 8;17:1754915. doi: 10.3389/fimmu.2026.1754915 (PMC13194116; doi:10.3389/fimmu.2026.1754915)
Supplement: Supplementary file 1 [file DataSheet1.zip]

Archive with 6 entries (5 files):
- Supplementary Materials/
- Supplementary Materials/Supplementary Figure 1.docx
- Supplementary Materials/Table 1. Search strategy.docx
- Supplementary Materials/Table 2. Quality assessment of included studies.docx
- Supplementary Materials/Table 3. Results of subgroup analysis.docx
- Supplementary Materials/Table 4. Results of risk factor analysis.docx
